# Supplementary material for: COVID-19 Vaccine Effectiveness: A Review of the First 6 Months of COVID-19 Vaccine Availability (1 January–30 June 2021)
Source: Vaccines (Basel). 2022 Mar 3;10(3):393. doi: 10.3390/vaccines10030393 (PMC8951318; doi:10.3390/vaccines10030393)
Supplement: Supplementary file 1 [file vaccines-10-00393-s001.zip]

Archive with 2 entries (2 files):
- Supplementary Methods.pdf
- Supplementary Table S1.pdf
